# Supplementary material for: Sepsis-Specific Risk Factors for Augmented Renal Clearance (ARC) and the Effect of Inflammation on Duration of ARC in Patients with Sepsis: A Single-Center Retrospective Cohort Study
Source: J Clin Med. 2026 Jul 19;15(14):5662. doi: 10.3390/jcm15145662 (PMC13413120; doi:10.3390/jcm15145662)
Supplement: Supplementary file 1 [file jcm-15-05662-s001.zip]

Archive with 1 entries (1 files):
- jcm-4409069-supplementary.pdf
